# Supplementary material for: Replacing the 238th aspartic acid with an arginine impaired the oligomerization activity and inflammation-inducing property of pyolysin
Source: Virulence. 2018 Aug 1;9(1):1112–25. doi: 10.1080/21505594.2018.1491256 (PMC6086297; doi:10.1080/21505594.2018.1491256)
Supplement: Supplemental Material [file kvir-09-01-1491256-s001.zip]

Archive with 2 entries (2 files):
- Supplemental Figure 1-caption.docx
- supplemental figure 1.tif
